# Supplementary material for: CT features and histogram analysis of non-contrast images for differentiating malignant and benign mediastinal lymph nodes in Non-Small Cell Lung Cancer (NSCLC)
Source: PLoS One. 2025 Apr 17;20(4):e0321921. doi: 10.1371/journal.pone.0321921 (PMC12005500; doi:10.1371/journal.pone.0321921)
Supplement: S1 file — (XLSX) [file pone.0321921.s002.xlsx]

## Sheet: Sheet1
					CT findings						Histogram
station	No	patho benign =0, malignant = 1	U/D		Size	Shape (round =1, oval = 2, irregular = 3)	Margin (well define = 1, ill defined =2)	Component (non = 0, fat = 1, Ca=2, necro=3)	Comment (Benign = 1, Malignant = 2)	volume	Mean	MPP	SD	Skewness	Kurtosis	Entropy
N2	1	0			4	2	1	0	0	0.139	-20.832	33.094	45.474	0.206	2.181	6.935
N4	2	0			6	2	1	1	0	0.905	-27.927	28.618	72.314	-3.164	20.465	7.603
N10	3	0			14	3	1	0	1	0.801	39.912	40.061	11.923	-0.356	3.974	5.556
N4R	4	1			15	2	1	0	0	5.052	25.901	37.716	78.239	-9.764	111.936	6.448
N5	5	1			9	2	1	0	0	0.894	-56.046	35.501	146.177	-2.361	8.759	8.11
N4R	6	1			22	3	1	2	0	15.044	40.461	50.072	63.146	-3.293	43.62	7.102
N4L	7	1			16	3	1	0	0	1.647	41.768	50.109	32.335	-0.583	3.333	6.956
N5	8	0			5	2	1	0	0	0.785	-0.684	43.146	71.176	-2.717	16.386	7.454
N4R	9	0			10	3	1	0	0	1.396	49.815	58.856	50.044	-5.354	48.437	6.874
N4L	10	0			10	3	2	0	0	0.755	28.195	36.124	34.233	-4.264	33.584	6.475
N7	11	0			14	3	1	2	1	7.613	46.717	51.804	34.453	-5.654	82.682	6.653
N8	12	0			5	2	1	0	0	1.142	-62.656	38.723	196.818	-2.346	8.16	8.048
N4L	13	0			5	2	1	1	0	0.34	23.157	35.539	30.551	-0.573	2.86	6.618
N7	14	0			7	2	1	0	0	0.51	26.922	68.935	108.23	-2.473	10.632	7.615
N4R	15	0			6	2	1	0	0	0.495	19.324	52.954	92.545	-3.286	15.826	7.253
N10R	16	1			14	3	1	0	1	1.189	42.669	52.112	59.272	-7.516	80.883	6.805
N7	17	1			8	2	1	0	0	0.506	50.113	54.364	35.755	-4.494	47.881	6.688
N4R	18	0			9	2	1	1	0	0.838	35.587	53.834	68.554	-5.817	54.83	6.984
N4L	19	0			10	2	1	1	0	0.902	12.646	29.146	32.766	-1.145	4.14	6.749
N4L2	20	0			9	2	1	0	1	0.987	19.708	37.263	33.991	-0.911	2.854	6.735
N7	21	0			6	2	1	0	0	1.759	23.88	43.804	65.564	-5.514	46.419	6.996
N9	22	0			3	2	1	0	0	0.373	5.625	39.123	64.945	-3.315	24.72	7.264
N7	23	0			6	2	1	0	0	1.558	32.977	54.371	70.493	-4.241	31.191	7.364
N4R	24	0			12	2	1	0	0	1.101	16.993	45.658	95.974	-4.671	30.192	7.311
N7	25	0			5	2	1	0	0	1.604	-2.548	42.778	106.129	-3.033	13.293	7.652
N4R	26	1			13	3	1	3	1	2.371	23.664	42.988	95.653	-5.947	42.439	6.666
N7	27	0			12	2	1	0	0	2.728	42.753	51.674	38.205	-4.44	46.434	6.716
N4R	28	0			9	2	1	0	0	1.972	15.946	46.136	67.121	-2.711	13.215	7.406
N4R	29	1			28	3	2	3	1	9.285	29.217	30.668	16.026	-0.682	5.685	5.991
N4R	30	0			7	2	1	1	0	0.723	-8.148	32.238	48.655	-0.314	2.191	7.111
N10	31	1			9	2	1	0	0	0.145	21.063	39.87	71.661	-4.716	31.007	6.403
N1R	32	1			13	2	1	3	1	1.632	17.432	28.862	46.603	-0.84	148.057	6.561
N2R	33	1			11	3	1	3	1	3.955	24.951	27.434	22.369	-18.739	935.63	5.956
N1R2	34	1			11	2	1	0	1	1.224	28.302	39.611	40.817	-10.569	246.716	6.47
N4R	35	1			13	1	2	3	1	2.178	30.287	36.049	24.973	-0.992	5.648	6.514
LSCN	36	1			14	3	1	0	1	1.512	37.161	39.643	17.886	-1.871	9.402	5.891
N4R	37	1			10	3	1	3	1	1.643	36.656	41.946	29.015	-4.705	60.041	6.398
N4R	38	0			9	2	1	0	0	1.421	13.236	35.468	37.666	-0.504	2.561	7.125
N4R2	39	0			8	2	1	0	0	1.248	13.518	36.502	40.557	-0.821	6.325	7.19
N4R	40	0			10	1	1	3	0	1.567	9.336	35.924	53.594	-3.489	34.574	7.333
N4R	41	0			12	2	1	0	0	2.034	31.816	41.323	30.671	-1.047	4.336	6.814
N7	42	0			9	3	1	0	0	1.149	16.988	31.27	38.298	-3.331	27.41	6.781
N4L	43	0			10	2	1	0	0	1.522	25.264	35.286	34.773	-5.343	72.027	6.71
N5	44	0			5	3	1	0	0	0.639	8.356	34.716	64.757	-4.023	26.616	7.137
N7	45	0			7	2	1	0	0	0.229	27.713	32.093	22.544	-0.434	4.158	6.35
N4R	46	0			8	3	1	2	0	0.613	32.862	51.242	47.415	-0.654	11.132	7.268
N4R	47	0			5	1	1	0	0	0.425	-5.372	38.645	51.961	-0.337	1.976	7.202
N2R	48	0			5	2	1	0	0	0.476	6.384	40.678	69.108	-2.56	11.752	7.079
N4R	*49	1			21	3	1	3	1	12.392	41.194	45.958	31.417	-7.399	150.722	6.526
N7	*50	1			21	3	1	0	1	11.11	33.008	44.787	61.266	-5.993	49.764	6.775
N10L	*51	1			20	3	1	3	1	8.9	17.52	46.477	102.356	-4.033	20.807	7.057
N4R	52	1			10	2	1	2	1	1.56	9.986	46.293	56.646	-2.549	40.866	7.446
N4L	53	0			5	3	2	2	0	0.703	29.457	54.416	56.26	-5.548	97.505	7.216
N7	54	0			7	2	1	0	0	0.548	18.308	39.74	52.678	-8.372	155.077	6.844
N10R	55	1			13	3	1	0	1	4.372	41.393	56.842	79.405	-5.964	53.281	6.814
N4L	56	0			8	2	1	0	0	0.725	31.79	42.763	30.963	-1.019	3.605	6.673
N4R	57	0			10	3	1	0	0	1.004	27.437	37.207	35.886	-3.975	31.112	6.485
N7	58	0			8	3	1	0	0	1.13	39.227	58.498	91.724	-4.964	31.656	7.028
N4R	59	0			11	2	1	1	0	4.306	19.66	43.401	58.741	-4.849	50.091	7.226
N4L	60	0			8	2	1	0	0	0.803	6.339	40.964	51.595	-0.735	2.447	7.267
N7	*61	0			12	3	1	2	1	1.332	24.806	41.254	55.646	-3.204	38.646	7.151
N5	62	1			15	3	1	0	1	3.086	22.746	32.458	30.12	-2.496	16.21	6.602
N4R	63	0			8	3	1	2	0	1.261	27.667	48.597	49.553	-2.62	23.002	7.274
N4L	64	0			6	3	1	0	0	0.309	28.073	42.033	35.076	-0.942	3.645	6.828
LSCN	65	1			30	3	1	3	1	47.315	9.932	44.76	169.208	-4.612	25.48	6.283
LSCN	66	1			10	3	1	3	1	1.274	35.641	37.739	20.274	-0.495	4.049	6.338
N4	67	0			6	2	1	0	0	0.689	12.696	41.611	65.572	-3.174	19.66	7.3262
N4R	68	1			12	3	1	0	1	2.379	35.503	38.611	26.095	-19.325	754.03	6.055
N4L	69	1			12	3	2	0	1	0.995	15.565	24.229	35.696	-8.199	110.119	6.198
N11R	70	1			13	3	2	2	1	1.928	14.141	36.492	84.835	-4.58	26.344	6.597
N4R	71	0			12	3	2	1	1	0.52	12.71	19.447	17.844	-0.899	5.004	6.05
LSCN	72	1			16	3	2	3	1	5.236	18.648	25.644	27.047	-5.766	81.437	6.348
N2R	73	1			15	3	2	3	1	13.663	15.961	38.389	116.348	-6.157	43.649	6.67
N7	74	1			23	3	1	3	1	12.188	29.115	33.563	31.443	-7.067	85.918	6.272
N4L	75	1			18	3	2	3	1	2.598	26.274	27.803	16.133	-0.411	8.365	6.011
RSCN	76	1			22	3	1	3	1	11.051	37.668	40.029	18.063	-1.353	6.558	6.043
N2R	77	1			34	3	2	3	1	33.616	39.702	39.897	11.313	-0.52	7.618	5.496
N4L	78	1			17	3	2	3	1	3.975	41.388	41.941	17.517	-0.369	24.879	5.963
N4R	79	0			8	2	1	1	0	0.673	8.958	39.476	47.248	-0.654	2.392	7.292
RSCN	80	1			13	3	1	0	1	1.966	29.36	36.297	26.383	-0.834	4.38	6.66
